# Supplementary material for: Organizational readiness and implementation fidelity of an early childhood education and care-specific physical activity policy intervention: findings from the Play Active trial
Source: J Public Health (Oxf). 2023 Nov 22;46(1):158–67. doi: 10.1093/pubmed/fdad221 (PMC10901271; doi:10.1093/pubmed/fdad221)
Supplement: Supplementary_materials_fdad221 [file supplementary_materials_fdad221.zip]

Archive with 6 entries (5 files):
- Supplementary_materials_fdad221/STROBE-checklist-v4-combined-PlosMedicine.docx
- Supplementary_materials_fdad221/Supplemental Figures 1a & 1b.docx
- Supplementary_materials_fdad221/Supplementary Table 1.docx
- Supplementary_materials_fdad221/Supplementary Table 2.docx
- Supplementary_materials_fdad221/Supplementary Table 3.docx
- Supplementary_materials_fdad221/
